# Supplementary material for: Characterization and Application of a Lytic Phage D10 against Multidrug-Resistant Salmonella
Source: Viruses. 2021 Aug 17;13(8):1626. doi: 10.3390/v13081626 (PMC8402666; doi:10.3390/v13081626)
Supplement: Supplementary file 1 [file viruses-13-01626-s001.zip]

Archive with 3 entries (2 files):
- viruses-1333995-supplementary/
- viruses-1333995-supplementary/Table S1.pdf
- viruses-1333995-supplementary/Table S2.xlsx
