# Supplementary material for: Characterization and Application of a Lytic Phage D10 against Multidrug-Resistant Salmonella
Source: Viruses. 2021 Aug 17;13(8):1626. doi: 10.3390/v13081626 (PMC8402666; doi:10.3390/v13081626)
Supplement: Supplementary file 1 [file viruses-13-01626-s001.zip › viruses-1333995-supplementary/Table S2.xlsx]

## Sheet: Sheet1
Table S2. Information on hypothetical genes in the D10 genome
ORF	Function	Start	Stop	Strand
1	hypothetical protein	69	224	+
2	hypothetical protein	214	426	+
3	large terminase subunit	450	1871	-
4	hypothetical protein	1861	2007	-
5	hypothetical protein	2000	2419	-
6	hypothetical protein	2566	2739	-
7	hypothetical protein	2726	2905	-
8	membrane protein	2898	3005	-
9	hypothetical protein	3069	3416	-
10	hypothetical protein	3413	3874	-
11	hypothetical protein	3871	4119	-
12	hypothetical protein	4141	4323	-
13	hypothetical protein	4504	4650	-
14	hypothetical protein	5164	5431	+
15	replicative DNA helicase	5431	6924	+
16	hypothetical protein	6924	7274	+
17	hypothetical protein	7274	7684	+
18	putative DNA primase	7716	8702	-
19	homing endonuclease	8814	9389	+
20	DNA helicase	9393	11315	+
21	hypothetical protein	11302	11718	+
22	hypothetical protein	11768	11944	+
23	exonuclease	11945	12901	+
24	AAA domain protein	12919	13959	+
25	single stranded DNA-binding protein	13963	14445	+
26	hypothetical protein	14405	14590	+
27	tailspike protein	14741	16768	-
28	tail protein	16808	19294	-
29	hypothetical protein	19666	20136	-
30	hypothetical protein	20136	20606	-
31	hypothetical protein	20748	20915	+
32	tail length tape-measure protein 1	20942	24235	-
33	putative tail protein	24235	24942	-
34	hypothetical protein	25060	25353	+
35	hypothetical protein	25363	25506	+
36	hypothetical protein	25503	25805	+
37	hypothetical protein	25802	26011	+
38	major tail subunit	26042	26758	-
39	hypothetical protein	27210	27578	-
40	hypothetical protein	27581	27979	-
41	hypothetical protein	27979	28320	-
42	hypothetical protein	28317	28709	-
43	hypothetical protein	28690	28974	-
44	putative lipoprotein	29007	29447	-
45	hypothetical protein	29447	29566	-
46	hypothetical protein	29683	29943	+
47	hypothetical protein	29946	30137	+
48	putative transcriptional regulator	30139	30948	+
49	hypothetical protein	30948	31166	+
50	hypothetical protein	31163	31336	+
51	DNA polymerase III beta subunit	31336	31872	+
52	hypothetical protein	31902	32123	-
53	coat protein	32165	33235	-
54	capsid decoration protein	33238	33708	-
55	coat protein	33708	34994	-
56	hypothetical protein	35188	35334	-
57	hypothetical protein	35331	35519	-
58	hypothetical protein	35516	35842	-
59	hypothetical protein	36016	36207	-
60	hypothetical protein	36191	36367	-
61	hypothetical protein	36333	36821	-
62	zinc-binding domain of primase-helicase	36811	37059	-
63	hypothetical protein	37274	37468	-
64	hypothetical protein	37529	37726	-
65	hypothetical protein	37827	38039	+
66	hypothetical protein	38029	38526	+
67	hypothetical protein	38513	38758	+
68	hypothetical protein	38758	39033	+
69	hypothetical protein	39023	39250	+
70	inner-membrane spanin protein Rz	39345	39836	-
71	class II holin	39817	40056	-
72	lysozyme	40053	40493	-
73	hypothetical protein	40599	40742	+
74	hypothetical protein	40751	41020	+
75	hypothetical protein	41017	41637	+
76	putative head assembly protein	41721	42674	-
77	putative portal protein	42655	44064	-
78	hypothetical protein	44113	44361	-
79	hypothetical protein	44364	44555	-
80	hypothetical protein	44555	44761	-
81	hypothetical protein	44761	44928	-
82	hypothetical protein	44925	45413	-
83	hypothetical protein	45417	45623	-
